# Supplementary material for: Impact of COVID-19 on essential healthcare services in Addis Ababa, Ethiopia: Implications for future pandemics
Source: PLoS One. 2024 Oct 30;19(10):e0308861. doi: 10.1371/journal.pone.0308861 (PMC11524496; doi:10.1371/journal.pone.0308861)
Supplement: S2 File — (XLS) [file pone.0308861.s002.xls]

## Sheet: Sheet1
ID	Months	PreCoVIDPostCOVID	DiabetesMellituscases	Hypertensioncases	DMscreened	HTNscreened	NumberofpeopleonART	NewlystartedonART	ARTretentionrate	HIVLosstofollowup	AllformsofTBcasesdetected	TBLosstofollowup	ANC1	ANC4	Skilleddeliveryattendance	EarlyPNC	PENTA1	PENTA3	MeaslesVaccination	FullImmunization	AdultOutpatientvisits	Under5outpatientvisits	Inpatientadmission	TotalU5topten	Totaladulttopten
1	1 (Hamle11)	pre	1074	2090	256	1237	18667	167		83	200	12	2570	1694	1085	917	2332	2528	2537	2198	96598	23290	153	8473	23600
2	2 (Nehase11)	pre	1143	2204	307	1870	18889	233		94	188	0	2548	1765	1077	1150	2588	2378	2217	2043	93857	21636	156	8020	23101
3	3 (Mesk12)	pre	1560	3407	516	1024	18828	224		100	175	3	2967	2191	1264	1123	2977	2788	2534	2400	101203	25162	136	7303	14030
4	4 (Tik12)	pre	1863	3634	1503	3831	18834	154		87	195	11	2935	1899	1234	1069	2517	2725	2575	2482	89514	23613	116	7740	16756
5	5 (Hidar12)	pre	1978	3409	1544	6522	18845	159		79	182	1	3028	1682	1184	1058	2506	2525	2819	2496	91816	24809	146	8619	20825
6	6 (Tahsas12)	pre	1937	3562	1745	5981	18796	162		87	159	0	2975	1667	1024	858	2711	2476	2488	2338	90816	24249	119	6680	24578
7	7 (Tir12)	pre	1784	3973	1604	8602	19574	135		93	165	7	2893	1999	1002	864	2461	2621	2550	2407	83957	22840	99	8089	24400
8	8 (Yek12)	pre	2103	4201	3028	9068	19839	175		76	163	5	3258	1935	1213	923	2231	2681	2727	2576	87057	21452	104	8418	25840
9	9 (Meg12)	pre	1975	4011	2921	10577	19862	134		93	164	2	2583	1730	1170	1013	2558	2360	2342	2144	94757	24023	127	8364	23714
10	10 (Miaz12)	post	1552	3361	1238	7389	19873	57		90	143	8	2106	1705	1087	804	2814	2198	2244	2038	74375	14539	68	3887	17543
11	11 (Ginbot12)	post	1394	2869	1493	8179	19971	89		80	156	1	2971	1857	1054	667	2543	2686	2810	2581	72838	14928	65	3463	16376
12	12 (Sene12)	post	1418	2495	1700	5879	19938	106		63	137	0	2828	1810	1257	772	2445	2681	2983	2763	70363	10605	65	2394	13271
13	13 (Hamle12)	post	1363	2564	1437	7450	19995	87		65	124	13	2556	1730	1168	711	2621	2542	1080	929	70549	11905	62	2580	13986
14	14 (Nehase12)	post	1645	3085	2741	8591	19208	115		34	118	0	3102	1726	1095	633	2691	2570	4219	3614	76429	15822	83	2506	18571
15	15 (Mesk13)	post	1914	3177	4227	11681	18297	130		52	169	3	3444	2056	1211	769	3023	2953	3101	2834	103699	20734	136	3824	19811
16	16 (Tik13)	post	1988	3600	2862	12041	18441	126		47	139	0	3040	1867	1200	874	2493	2733	2557	2343	111612	22689	153	4763	20763
